# Supplementary material for: In Vitro 3D Staphylococcus aureus Abscess Communities Induce Bone Marrow Cells to Expand into Myeloid-Derived Suppressor Cells
Source: Pathogens. 2021 Nov 6;10(11):1446. doi: 10.3390/pathogens10111446 (PMC8622274; doi:10.3390/pathogens10111446)
Supplement: Supplementary file 1 [file pathogens-10-01446-s001.zip]

Archive with 1 entries (1 files):
- pathogens-1424464-supplementary.pdf
